# Supplementary material for: The Impact of Antithrombotic Therapy on Bleeding Complications in Percutaneous Liver Biopsy: Are the Withdrawal Criteria of Antithrombotic Agents in Japan Gastroenterological Endoscopy Society Guidelines for Gastroenterological Endoscopy Useful?
Source: Diseases. 2026 May 22;14(6):184. doi: 10.3390/diseases14060184 (PMC13298797; doi:10.3390/diseases14060184)
Supplement: Supplementary file 1 [file diseases-14-00184-s001.zip]

Archive with 1 entries (1 files):
- diseases-4296864-supplementary.pdf
